# Supplementary material for: Genome-wide association study and candidate gene analysis of rice cadmium accumulation in grain in a diverse rice collection
Source: Rice (N Y). 2018 Nov 21;11:61. doi: 10.1186/s12284-018-0254-x (PMC6249348; doi:10.1186/s12284-018-0254-x)
Supplement: Supplementary file 2 — Table S1. The Cd accumulation in grain of the 312 rice accession in the present study. (XLSX 34 kb) [file 12284_2018_254_MOESM2_ESM.xlsx]

## Sheet: whole
SEQ	Accession No.	IRGC	Subpopulation	Subpopulation	DESIGNATION	ORIGIN	Cd（mg/kg）(Rep I)	Cd（mg/kg）(Rep II)	Mean (mg/kg)
808	131	121288	Indica	Indica	BOL ZO::IRGC 2309-1	Korea Rep	0.146	0.1	0.123
880	144	121360	Trop japonica	Japonica	IAC 164::IRGC 55860-1	Brazil	0.101	0.159	0.13
1245	236	121725	Indica	Indica	CHERIVIRUPPU::IRGC 19928-C1	India	0.12	0.16	0.14
929	157	121409	Trop japonica	Japonica	LEVANTE HOMEM::IRGC 50492-1	Brazil	0.147	0.144	0.1455
1214	227	121694	Trop japonica	Japonica	PACHOLINHA::IRGC 50531-1	Brazil	0.126	0.17	0.148
1226	232	121706	Trop japonica	Japonica	ARAGUAIA::IRTP 17399-C1	Brazil	0.163	0.137	0.15
1190	225	121670	Trop japonica	Japonica	KWADWO AMOA::IRGC 14738-1	Ghana	0.136	0.166	0.151
861	141	121341	Trop japonica	Japonica	GBANTE::IRGC 16081-1	Ivory Coast	0.175	0.136	0.1555
1192	226	121672	Trop japonica	Japonica	MUT IAC 25-44-807::IRGC 68799-1	Guyana	0.169	0.143	0.156
1043	181	121523	Trop japonica	Japonica	TOANG::IRGC 19144-1	Indonesia	0.142	0.18	0.161
1087	194	121567	Trop japonica	Japonica	KETAN MERAH::IRGC 24977-1	Indonesia	0.177	0.145	0.161
1442	310	121927	Trop japonica	Japonica	PATO DE GALLINAZO Y 5371::IRGC 5766-1	Australia	0.199	0.125	0.162
813	133	121293	Trop japonica	Japonica	BOTRA FOTSY::IRGC 77840-1	Madagascar	0.143	0.184	0.1635
1168	221	121648	Trop japonica	Japonica	VARY MAINTY::IRGC 69910-1	Madagascar	0.184	0.145	0.1645
1353	285	121838	Trop japonica	Japonica	VARY SOMOTRA SIHANAKA::GERVEX 8321-C1	Madagascar	0.148	0.182	0.165
1314	270	121794	Trop japonica	Japonica	MANGAVAVA FOTSILANSTSIKA 1177:: GERVEX 5719-C1	Madagascar	0.129	0.217	0.173
1388	298	121873	Trop japonica	Japonica	BAKAW::IRGC 11169-1	Philippines	0.168	0.192	0.18
1217	229	121697	Trop japonica	Japonica	HONDURAS::GERVEX 529-C1	Spain	0.204	0.161	0.1825
1288	259	121768	Trop japonica	Japonica	IRAT 364::GERVEX 8714-C1	Nicaragua	0.238	0.13	0.184
786	124	121266	Indica	Indica	ARC 18294::IRGC 51727-1	India	0.222	0.153	0.1875
1008	175	121488	Trop japonica	Japonica	RXAR RGUE::IRGC 1943-1	United States	0.243	0.135	0.189
1358	286	121843	Trop japonica	Japonica	WAB 56-125::IRTP 19771-C1	Ivory Coast	0.179	0.201	0.19
702	111	121182	Trop japonica	Japonica	1-52-6::IRGC 39111-1	Brazil	0.205	0.181	0.193
1419	305	121904	Trop japonica	Japonica	BOMALASANG::IRGC 12052-1	Philippines	0.214	0.175	0.1945
472	28	120914	Indica	Indica	CHUA DAU::IRGC 4785-1	China	0.18	0.213	0.1965
1262	244	121742	Trop japonica	Japonica	GUARANI::GERVEX 8506-C1	Brazil	0.201	0.207	0.204
761	120	121241	Trop japonica	Japonica	62-667::IRGC 15147-1	Ivory Coast	0.248	0.163	0.2055
1438	309	121923	Temp japonica	Japonica	NEP ME HOA BINH::IRGC 78366-1	Viet Nam	0.232	0.183	0.2075
1255	241	121735	Trop japonica	Japonica	EARLY MUTANT IAC 165::GERVEX 8508-C1	Brazil	0.211	0.205	0.208
1313	269	121793	Trop japonica	Japonica	MANANELATRA 520::GERVEX 8445-C1	Madagascar		0.212	0.212
859	140	121339	Trop japonica	Japonica	FAROX 299::IRGC 63102-1	Nigeria	0.272	0.154	0.213
1453	312	121938	Trop japonica	Japonica	TORO::IRGC 50596-1	Brazil	0.218	0.216	0.217
1235	235	121715	Trop japonica	Japonica	BENGALY VAKARINA::GERVEX 4750-C1	Madagascar	0.208	0.228	0.218
600	75	121064	Indica	Indica	NARGUNI::IRGC 74713-1	India	0.245489	0.190553	0.218021
1373	297	121858	Indica	Indica	WAS 62-B-B-17-1-1-3::C1	Senegal	0.305	0.135	0.22
822	135	121302	Trop japonica	Japonica	CAIAPO::IRGC 116962-1	Brazil	0.265	0.179	0.222
893	148	121373	Trop japonica	Japonica	JI BO YA::IRGC 77446-1	Congo	0.207	0.239	0.223
1325	273	121805	Trop japonica	Japonica	PCT 4\SA\4\1>1076-2-4-1-5::C1	Colombia	0.246	0.2	0.223
76	12	117563	Indica	Indica	PTB 25::IRGC 6386-1	India	0.282709	0.172846	0.227778
1445	311	121930	Trop japonica	Japonica	P. TINGAGEW DAYKET QAY DAYON::IRGC 8046-1	Philippines	0.209	0.25	0.2295
876	143	121356	Temp japonica	Japonica	HUANG JING NUO::IRGC 80953-1	China	0.254	0.215	0.2345
1154	213	121634	Indica	Indica	POONAGARI PERUMAL::IRGC 47408-1	Sri Lanka	0.151	0.321	0.236
1257	242	121737	Trop japonica	Japonica	FOHISOMOTRA::GERVEX 8329-C1	Madagascar	0.204	0.268	0.236
58	8	117528	Trop japonica	Japonica	MALAGKIT PIRURUTONG::IRGC 8182-1	Philippines	0.294	0.193	0.2435
1286	258	121766	Trop japonica	Japonica	IRAT 2::GERVEX 606-C1	Senegal	0.216	0.276	0.246
470	27	120912	Indica	Indica	CHINA 98-45-1::IRGC 1598-1	China	0.176	0.318	0.247
1283	256	121763	Trop japonica	Japonica	IRAT 212::GERVEX 7698-C1	Ivory Coast	0.179	0.318	0.2485
1264	245	121744	Trop japonica	Japonica	HD 1-4::C1	France	0.269	0.232	0.2505
1321	272	121801	Trop japonica	Japonica	ORYZICA SABANA 6::C1	Colombia	0.255	0.249	0.252
973	168	121453	Trop japonica	Japonica	NOUAKPO::IRGC 56704-1	Ivory Coast	0.284	0.225	0.2545
51	6	117517	Trop japonica	Japonica	KINANDANG PATONG::IRGC 23364-1	Philippines	0.284	0.228	0.256
1348	282	121833	Trop japonica	Japonica	TSIPALA 89::GERVEX 8385-C1	Madagascar	0.332	0.183	0.2575
918	153	121398	Trop japonica	Japonica	KULOB::IRGC 71544-1	Malaysia	0.294	0.226	0.26
883	145	121363	Trop japonica	Japonica	INUWAY::IRGC 67437-1	Philippines	0.235	0.292	0.2635
885	146	121365	Trop japonica	Japonica	IRAT 170::IRGC 64850-1	Ivory Coast	0.248	0.281	0.2645
871	142	121351	Temp japonica	Japonica	HE JIANG 15::IRGC 61801-1	China	0.342	0.189	0.2655
1035	179	121515	Indica	Indica	SZIMAI::IRGC 65743-1	China	0.219	0.313	0.266
1026	177	121506	Indica	Indica	SUDU HEENATI::IRGC 15675-1	Sri Lanka	0.275	0.275	0.275
711	113	121191	Trop japonica	Japonica	AZMIL 85::IRGC 289-1	Philippines	0.361	0.195	0.278
1069	191	121549	Temp japonica	Japonica	YAKUMO::IRGC 5320-1	Japan	0.293	0.265	0.279
1219	230	121699	Trop japonica	Japonica	MANDRIRAVINA 3512::GERVEX 8319-C1	Madagascar	0.328	0.231	0.2795
1275	252	121755	Trop japonica	Japonica	IR 63372-8::C1	Philippines	0.214	0.346	0.28
1001	174	121481	Indica	Indica	RATHU HEENATI::IRGC 15609-1	Sri Lanka	0.293	0.269	0.281
1148	212	121628	Indica	Indica	MRT 195::IRGC 79799-1	Mauritania	0.329	0.236	0.2825
625	87	121091	Indica	Indica	PURBIA (KALANSAR)::IRGC 59189-1	Nepal	0.202	0.369	0.2855
1307	267	121787	Trop japonica	Japonica	LUDAN::IRGC 64189-C1	Philippines	0.265	0.309	0.287
1010	176	121490	Trop japonica	Japonica	SACIA 4 (JISUNU)::IRGC 117028-1	Bolivia	0.304	0.271	0.2875
1089	196	121569	Trop japonica	Japonica	L 201::IRGC 51099-1	United States	0.292	0.283	0.2875
1057	189	121537	Trop japonica	Japonica	WAB 368-B-1-H1-HB::IRGC 117359-1	Ivory Coast	0.32	0.261	0.2905
1166	220	121646	Trop japonica	Japonica	TOS 5790::IRGC 117256-1	Nigeria	0.347	0.247	0.297
1310	268	121790	Temp japonica	Japonica	M 204::GERVEX 1665-C1	United States	0.391	0.204	0.2975
949	163	121429	Indica	Indica	MAWTAIK::IRGC 33359-1	Myanmar	0.274	0.326	0.3
1147	211	121627	Indica	Indica	LUMBINI::IRGC 11947-1	Sri Lanka	0.192	0.409	0.3005
1250	238	121730	Trop japonica	Japonica	CIRAD 488::GERVEX 9172-C1	Madagascar	0.315	0.288	0.3015
1261	243	121741	Trop japonica	Japonica	GOGO LEMPAK::IRGC 43392-C1	Indonesia	0.367	0.241	0.304
82	14	117571	Trop japonica	Japonica	RT 1031-69::IRGC 15092-1	Zaire	0.235	0.374	0.3045
846	138	121326	Temp japonica	Japonica	DOBONGBYEO (SUWEON 223)::IRGC 58315-1	Korea Rep	0.288	0.321	0.3045
658	93	121127	Indica	Indica	SUDUWEE::IRGC 8972-1	Sri Lanka	0.261	0.349	0.305
1252	239	121732	Trop japonica	Japonica	DELLROSE::GERVEX 1648-C1	United States	0.236	0.375	0.3055
1292	261	121772	Trop japonica	Japonica	JIMBRUK JOLOWORO::IRGC 43420-C1	Indonesia	0.349	0.263	0.306
1281	255	121761	Trop japonica	Japonica	IRAT 109::GERVEX 4988-C1	Ivory Coast	0.241	0.381	0.311
1339	278	121824	Temp japonica	Japonica	SOURE::GERVEX 1294-C1	Portugal	0.273	0.35	0.3115
981	170	121461	Trop japonica	Japonica	ORIENTE 10::IRGC 55808-1	Ecuador	0.311	0.313	0.312
1165	219	121645	Indica	Indica	TARA::IRGC 59244-1	Nepal	0.337	0.297	0.317
1338	277	121823	Indica	Indica	SOMIZY::GERVEX 8419-C1	Madagascar	0.354	0.281	0.3175
1266	246	121746	Trop japonica	Japonica	IDSA 77::C1	Ivory Coast	0.31	0.329	0.3195
1329	274	121809	Trop japonica	Japonica	PRIMAVERA::C1	Brazil	0.332	0.311	0.3215
1179	224	121659	Indica	Indica	BOTRY BE::IRGC 69356-1	Madagascar	0.319	0.326	0.3225
1142	209	121622	Indica	Indica	KALU MADE WALU::IRGC 40821-1	Sri Lanka	0.306	0.342	0.324
628	88	121094	Indica	Indica	RACE::IRGC 15706-1	Sri Lanka	0.352	0.298	0.325
1044	182	121524	Trop japonica	Japonica	TOS 10483::IRGC 56723-1	Guinea-Bissau	0.314	0.337	0.3255
1427	306	121912	Indica	Indica	HARAMAS WEE::IRGC 40805-1	Sri Lanka	0.352	0.3	0.326
1435	308	121920	Indica	Indica	KUMBIPHOU::IRGC 51990-1	India	0.313	0.345	0.329
731	116	121211	Trop japonica	Japonica	MIKHUDEB::IRGC 25892-1	Bangladesh	0.398	0.264	0.331
922	154	121402	Temp japonica	Japonica	KYRMYZY::IRGC 36164-1	Uzbekistan	0.34	0.323	0.3315
622	85	121087	Indica	Indica	PINURSIGI::IRGC 26889-1	Philippines	0.38	0.294	0.337
716	115	121196	Trop japonica	Japonica	DUANG OJOY::IRGC 3832-1	Philippines	0.35	0.327	0.3385
1320	271	121800	Temp japonica	Japonica	OLCENENGO::GERVEX 41-C1	Italy	0.403	0.274	0.3385
612	80	121077	Indica	Indica	PANAKALI::IRGC 47399-1	Sri Lanka	0.264	0.417	0.3405
806	130	121286	Temp japonica	Japonica	BEN DI HONG KE NUO::IRGC 70065-1	China	0.273	0.409	0.341
798	128	121278	Trop japonica	Japonica	BALAYAN::IRGC 71505-1	Malaysia	0.312	0.371	0.3415
77	13	117564	Indica	Indica	PTB 9::IRGC 6274-1	India	0.375	0.312	0.3435
588	72	121052	Indica	Indica	MENAKELY::IRGC 69963-1	Madagascar	0.344	0.344	0.344
1139	207	121619	Indica	Indica	JC 117::IRGC 9179-1	India	0.328	0.361	0.3445
811	132	121291	Indica	Indica	BOTOHAVANA::IRGC 79459-1	Madagascar	0.366	0.336	0.351
976	169	121456	Indica	Indica	NS 1288::IRGC 68930-1	Madagascar	0.375	0.328	0.3515
1407	304	121892	Indica	Indica	TIKKIRISAMBA::IRGC 8947-1	Sri Lanka	0.237	0.467	0.352
586	71	121050	Indica	Indica	MANDRIRAVINA::IRGC 69960-1	Madagascar	0.277	0.437	0.357
1347	281	121832	Indica	Indica	TSAKA::IRGC 64934-C1	Bhutan	0.381062	0.33323	0.357146
1222	231	121702	Trop japonica	Japonica	ADAIR::GERVEX 1640-C1	United States	0.445	0.27	0.3575
953	164	121433	Trop japonica	Japonica	MIMIDIM::IRGC 25898-1	Bangladesh	0.332	0.386	0.359
1234	234	121714	Indica	Indica	BELOHAKILA 119::GERVEX 8342-C1	Madagascar	0.298	0.421	0.3595
767	122	121247	Indica	Indica	AI KHAO PLE::IRGC 71012-1	Thailand	0.337	0.383	0.36
828	136	121308	Indica	Indica	CHANG XU HONG MI::IRGC 73924-1	China	0.348	0.374	0.361
580	68	121043	Indica	Indica	LUA TAU DUC::IRGC 16872-1	Viet Nam	0.436	0.289	0.3625
820	134	121300	Trop japonica	Japonica	C 57-5043::IRGC 4057-1	United States	0.418	0.309	0.3635
905	150	121385	Trop japonica	Japonica	KHAO KAP SANG::IRGC 23423-1	Laos	0.473	0.254	0.3635
924	156	121404	Trop japonica	Japonica	LADY WRIGHT SELN (CI 12187)::IRGC 1761-1	United States	0.349	0.379	0.364
1332	275	121812	Indica	Indica	ROJOMENA 1034::GERVEX 8412-C1	Madagascar	0.399	0.33	0.3645
1216	228	121696	Trop japonica	Japonica	CURINCA::C1	Brazil	0.348	0.382	0.365
30	2	117470	Indica	Indica	FANDRAPOTSY::IRGC 10984-1	Madagascar	0.275	0.46	0.3675
581	69	121044	Indica	Indica	MA GU ZI HE::IRGC 68212-1	China	0.386641	0.353759	0.3702
633	90	121099	Indica	Indica	RAY JAZAYKAYZ::IRGC 62181-1	Bhutan	0.462	0.281	0.3715
1295	263	121775	Trop japonica	Japonica	KETAN KONIR::IRGC 43444-C1	Indonesia	0.372	0.372	0.372
1372	296	121857	Indica	Indica	WAS 30-11-4-6-2-2-1::C1	Senegal	0.455	0.289	0.372
888	147	121368	Trop japonica	Japonica	ITA 235::IRGC 64854-1	Ivory Coast	0.348	0.399	0.3735
1099	197	121579	Temp japonica	Japonica	PRETO REGADO 142::IRGC 65724-1	Morocco	0.444	0.304	0.374
692	109	121166	Indica	Indica	AI JIAO XIAN::IRGC 72573-1	China	0.382	0.373	0.3775
831	137	121311	Indica	Indica	CHINAN 2::IRGC 54656-1	India	0.469	0.287	0.378
747	119	121227	Indica	Indica	TUNGHWANPEI::IRGC 50195-1	China	0.339	0.428	0.3835
83	15	117574	Indica	Indica	RTS 4::IRGC 8177-1	Viet Nam	0.294	0.478	0.386
37	4	117483	Temp japonica	Japonica	HAIFUGOYA::IRGC 17054-1	Taiwan	0.348	0.425	0.3865
1141	208	121621	Indica	Indica	JOALBHANGA 499::IRGC 6560-1	Bangladesh	0.392	0.382	0.387
790	126	121270	Indica	Indica	ASAHI::IRGC 33983-1	Japan	0.491	0.285	0.388
1131	203	121611	Indica	Indica	E KHA KEHA::IRGC 2764-1	Taiwan	0.513	0.266	0.3895
1055	188	121535	Temp japonica	Japonica	VICTORIA::IRGC 3266-1	Argentina	0.501	0.279	0.39
683	101	121156	Indica	Indica	XI GU HONG::IRGC 74226-1	China	0.347	0.434	0.3905
1248	237	121728	Trop japonica	Japonica	CIRAD 394::C1	Madagascar	0.47	0.313	0.3915
609	78	121073	Indica	Indica	NS 113::IRGC 68838-1	Madagascar	0.474	0.315	0.3945
495	37	120948	Indica	Indica	ELWEE::IRGC 15565-1	Sri Lanka	0.438	0.36	0.399
1068	190	121548	Temp japonica	Japonica	WU KE NUO::IRGC 59990-1	China	0.508	0.304	0.406
954	165	121434	Indica	Indica	MIN CHE NIEN HSU THOU::IRGC 4471-1	China	0.452	0.361	0.4065
62	10	117533	Indica	Indica	MTU 9::IRGC 7919-1	India	0.499682	0.315012	0.407347
1228	233	121708	Indica	Indica	ARC 15872::IRGC 43249-C1	India	0.332	0.493	0.4125
1052	186	121532	Indica	Indica	VARY LAVA::IRGC 11033-1	Madagascar	0.408	0.42	0.414
565	63	121027	Indica	Indica	KUAN CHIN::IRGC 5589-1	Taiwan	0.383	0.446	0.4145
585	70	121049	Indica	Indica	MAKALIOKA::IRGC 77864-1	Madagascar	0.282	0.547	0.4145
1284	257	121764	Trop japonica	Japonica	IRAT 216::GERVEX 7702-C1	Ivory Coast	0.455	0.377	0.416
477	31	120919	Indica	Indica	CR 8334::IRGC 116972-1	Costa Rica	0.546	0.288	0.417
1271	249	121751	Indica	Indica	IR 52::IRGC 53434-C1	Philippines	0.457755	0.381062	0.419409
476	30	120918	Indica	Indica	CR 5272::IRGC 116971-1	Costa Rica	0.539	0.301	0.42
942	162	121422	Indica	Indica	MALACHAN::IRGC 54748-1	India	0.462	0.379	0.4205
704	112	121184	Indica	Indica	AI QING 99::IRGC 63544-1	China	0.424	0.418	0.421
787	125	121267	Temp japonica	Japonica	ARGO::IRGC 82418-1	Italy	0.5	0.35	0.425
1361	287	121846	Indica	Indica	WAS 169-B-B-4-2-1::C1	Senegal	0.436	0.414	0.425
662	94	121131	Indica	Indica	SUTHUWEE::IRGC 8915-1	Sri Lanka	0.458	0.396	0.427
773	123	121253	Indica	Indica	ARC 10411::IRGC 12454-1	India	0.425	0.43	0.4275
1365	290	121850	Indica	Indica	WAS 194-B-3-2-5::C1	Senegal	0.32	0.535	0.4275
505	41	120959	Indica	Indica	GOPAL::IRGC 61953-1	Nepal	0.471	0.399	0.435
1302	265	121782	Trop japonica	Japonica	KYEEMA::GERVEX 1656-C1	Australia	0.447	0.435	0.441
671	96	121142	Indica	Indica	TSIPALA MENA::IRGC 69977-1	Madagascar	0.551	0.334	0.4425
464	26	120906	Indica	Indica	CCT 3-37-3-3-3-1::IRGC 117322-1	Philippines	0.466	0.422	0.444
1341	279	121826	Indica	Indica	SUWEON 280::GERVEX 1306-C1	Korea Rep	0.419	0.47	0.4445
557	60	121019	Indica	Indica	KHAO DAW TAI::IRGC 24108-1	Thailand	0.475	0.417	0.446
899	149	121379	Indica	Indica	KARTIKI::IRGC 53177-1	India	0.437	0.456	0.4465
562	62	121024	Indica	Indica	KIRIMURUNGA::IRGC 15585-1	Sri Lanka	0.482	0.412	0.447
913	152	121393	Indica	Indica	KOMPING POUY (SAMBOR)::IRGC 22922-1	Cambodia	0.4	0.495	0.4475
474	29	120916	Indica	Indica	CIMARRON::IRGC 116967-1	Venezuela	0.505	0.397	0.451
685	103	121158	Indica	Indica	YAKADA::IRGC 51096-1	Sri Lanka	0.415	0.493	0.454
561	61	121023	Indica	Indica	KINANDANG PUTI::IRGC 44513-1	Philippines	0.44	0.469	0.4545
491	35	120939	Indica	Indica	DJOGOLON DJOGOLON::IRGC 75577-1	Upper Volta	0.378	0.534	0.456
1124	201	121604	Indica	Indica	CAU HAI PHONG::IRGC 60642-1	Viet Nam	0.484	0.433	0.4585
854	139	121334	Temp japonica	Japonica	ELVO::IRGC 82422-1	Italy	0.494	0.428	0.461
1370	294	121855	Indica	Indica	WAS 208-B-B-5-1-1-3::C1	Senegal	0.472	0.459	0.4655
599	74	121063	Indica	Indica	NAN TE 113::IRGC 70345-1	China	0.544	0.389	0.4665
674	97	121146	Indica	Indica	UBA MURALI::IRGC 25928-1	Bangladesh	0.457	0.483	0.47
1041	180	121521	Indica	Indica	TA SHUA::IRGC 4266-1	China	0.485	0.455	0.47
1117	199	121597	Indica	Indica	ARC 14500::IRGC 42957-1	India	0.50244	0.438965	0.470702
504	40	120958	Indica	Indica	GODA HEENATI::IRGC 31393-1	Sri Lanka	0.453	0.492	0.4725
679	98	121151	Indica	Indica	VARY VATO MENAHODITRA::IRGC 69111-1	Madagascar	0.528	0.418	0.473
542	57	121002	Indica	Indica	JUMA 51::IRGC 117009-1	Dominican Rp	0.465	0.482	0.4735
1162	217	121642	Indica	Indica	SOM CAU 70 A::IRGC 8227-1	Viet Nam	0.525	0.424	0.4745
531	52	120987	Indica	Indica	IR 77298-14-1-2::IRGC 117374-1	Philippines	0.505	0.446	0.4755
688	106	121162	Indica	Indica	ZAO SHAO ZHAN::IRGC 68318-1	China	0.532	0.42	0.476
431	20	120867	Indica	Indica	ARC 10818::IRGC 21079-1	India	0.431	0.529	0.48
1053	187	121533	Indica	Indica	VARY VATO::IRGC 10964-1	Madagascar	0.524	0.442	0.483
996	171	121476	Indica	Indica	PSBRC 46::IRGC 99704-1	Philippines	0.479	0.494	0.4865
1119	200	121599	Indica	Indica	BAT DO::IRGC 7014-1	Viet Nam	0.633	0.34	0.4865
1170	222	121650	Indica	Indica	WU BAI LI::IRGC 70404-1	China	0.53	0.443	0.4865
1394	299	121879	Indica	Indica	IA CUBA 23::IRGC 116991-1	Cuba	0.488913	0.484902	0.486907
20	1	117455	Indica	Indica	DA 1::IRGC 45624-1	India	0.476	0.504	0.49
1158	215	121638	Indica	Indica	RR 203-16::IRGC 117353-1	India	0.488	0.493	0.4905
1075	192	121555	Indica	Indica	ZHEN JIANG 2::IRGC 53439-1	China	0.542	0.441	0.4915
620	83	121085	Indica	Indica	PICONEGRO::IRGC 117022-1	Ecuador	0.568	0.416	0.492
608	77	121072	Indica	Indica	NS (VRAC) 130::IRGC 68972-1	Madagascar	0.614	0.371	0.4925
441	21	120878	Indica	Indica	B 6144 F-MR-6::IRGC 117313-1	Indonesia	0.536	0.455	0.4955
941	161	121421	Indica	Indica	MAI HSI TSAN::IRGC 51366-1	China	0.453	0.538	0.4955
1298	264	121778	Indica	Indica	KITRANA 1890::GERVEX 5115-C1	Madagascar	0.546	0.453	0.4995
745	118	121225	Indica	Indica	THAPACHINIYA::IRGC 16234-1	Nepal	0.46	0.54	0.5
961	166	121441	Indica	Indica	MUTTU SAMBA::IRGC 36333-1	Sri Lanka	0.439	0.562	0.5005
940	160	121420	Indica	Indica	MAHSURI::IRGC 10929-1	Malaysia	0.595	0.412	0.5035
1135	205	121615	Indica	Indica	IR 65192-4B-10-3::IRGC 117367-1	Philippines	0.504	0.504	0.504
1254	240	121734	Trop japonica	Japonica	DIXIEBELLE::GERVEX 1649-C1	United States	0.639	0.375	0.507
621	84	121086	Indica	Indica	PIHATUWEE::IRGC 11744-1	Sri Lanka	0.567	0.449	0.508
56	7	117525	Indica	Indica	MADAEL::IRGC 7722-1	Sri Lanka	0.551	0.474	0.5125
1268	247	121748	Indica	Indica	IR 2006-P12-12-2::IRGC 32675-C1	Philippines	0.494	0.541	0.5175
737	117	121217	Indica	Indica	QING KE ZAO 1::IRGC 67261-1	China	0.646	0.396	0.521
1366	291	121851	Indica	Indica	WAS 197-B-6-3-11::C1	Senegal	0.456	0.587	0.5215
680	99	121152	Indica	Indica	VELLAI SEENETTI::IRGC 15516-1	Sri Lanka	0.586	0.468	0.527
522	46	120977	Indica	Indica	ICTA POLOCHIC::IRGC 116997-1	Guatemala	0.528	0.529	0.5285
44	5	117500	Indica	Indica	JC 91::IRGC 9177-1	India	0.593	0.47	0.5315
1080	193	121560	Indica	Indica	BHADOIA 685::IRGC 6551-1	Bangladesh	0.653	0.41	0.5315
623	86	121088	Indica	Indica	PITIPO::IRGC 117023-1	Peru	0.562	0.505	0.5335
1430	307	121915	Indica	Indica	JORGE VALLADRES::IRGC 51135-1	Cuba	0.537	0.532	0.5345
606	76	121070	Indica	Indica	NORUNKAN::IRGC 8934-1	Sri Lanka	0.592	0.478	0.535
577	66	121040	Indica	Indica	LIU XU::IRGC 74099-1	China	0.64	0.438	0.539
634	91	121100	Indica	Indica	RAY NABJA::IRGC 62184-1	Bhutan	0.625	0.464	0.5445
1137	206	121617	Indica	Indica	IR 73678-20-1-B::IRGC 117292-1	Philippines	0.511	0.58	0.5455
907	151	121387	Indica	Indica	KHAU THEP::IRGC 78341-1	Viet Nam	0.554	0.543	0.5485
1031	178	121511	Indica	Indica	SUWEON 251::IRGC 46964-1	Korea Rep	0.523	0.576	0.5495
483	33	120929	Indica	Indica	DENG DENG QI::IRGC 72671-1	China	0.524	0.579	0.5515
550	59	121011	Indica	Indica	KARAYAL::IRGC 51001-1	Sri Lanka	0.629	0.491	0.56
1371	295	121856	Indica	Indica	WAS 20-B-B-1-2-2::C1	Senegal	0.423	0.703	0.563
88	16	117589	Indica	Indica	TETEP::IRGC 32576-1	Viet Nam	0.471	0.663	0.567
579	67	121042	Indica	Indica	LONG ZI 1::IRGC 63726-1	China	0.636	0.498	0.567
1128	202	121608	Indica	Indica	CR 762022::IRGC 53378-1	United States	0.576	0.559	0.5675
1363	289	121848	Indica	Indica	WAS 182-B-1-1::C1	Senegal	0.589	0.549	0.569
1171	223	121651	Indica	Indica	XI YOU ZHAN::IRGC 78574-1	China	0.501	0.641	0.571
1156	214	121636	Indica	Indica	ROJOMENA::IRGC 69408-1	Madagascar	0.619	0.525	0.572
521	45	120976	Indica	Indica	ICTA PAZOS::IRGC 116996-1	Guatemala	0.641539	0.518447	0.579993
497	39	120950	Indica	Indica	EPAGRI 109::IRGC 116983-1	Brazil	0.512868	0.648085	0.580477
1362	288	121847	Indica	Indica	WAS 181-B-6-3::C1	Senegal	0.582	0.58	0.581
611	79	121076	Indica	Indica	NSICRC 106::IRGC 117370-1	Philippines	0.54	0.624	0.582
66	11	117545	Indica	Indica	PACHEHAI PERUMAL::IRGC 8188-1	India	0.731	0.435	0.583
549	58	121010	Indica	Indica	KANNI MURUNGA::IRGC 15432-1	Sri Lanka	0.633336	0.534845	0.58409
463	25	120905	Indica	Indica	CAMPONI SML::IRGC 50640-1	Suriname	0.595	0.574	0.5845
684	102	121157	Indica	Indica	XI NUO ZAO::IRGC 68279-1	China	0.658	0.511	0.5845
1161	216	121641	Indica	Indica	SINDURI::IRGC 74778-1	India	0.617	0.552	0.5845
686	104	121159	Indica	Indica	YE TI ZHAN::IRGC 68296-1	China	0.554	0.634	0.594
689	107	121163	Indica	Indica	ZAO SHOU 691-11::IRGC 70447-1	China	0.531	0.658	0.5945
690	108	121164	Indica	Indica	ZI GAN NAN GU::IRGC 70468-1	China	0.634	0.555	0.5945
1163	218	121643	Indica	Indica	TADUKAN::IRGC 9804-1	Philippines	0.672	0.518	0.595
424	19	120859	Indica	Indica	849::IRGC 5970-1	Madagascar	0.589	0.604	0.5965
997	172	121477	Indica	Indica	PULUT SAMPAKA::IRGC 27428-1	Indonesia	0.755	0.438	0.5965
484	34	120930	Indica	Indica	DEVAREDDIRI::IRGC 40788-1	Sri Lanka	0.748	0.446	0.597
508	42	120962	Indica	Indica	GUTA BAZAIL::IRGC 77245-1	Bangladesh	0.616	0.583	0.5995
1143	210	121623	Indica	Indica	KAPUTU HOTA::IRGC 66516-1	Sri Lanka	0.715	0.488	0.6015
1395	300	121880	Indica	Indica	IR 72132-AC 6-1::IRGC 117369-1	Philippines	0.751	0.459	0.605
1342	280	121827	Indica	Indica	TELIMANI::C1	Mali	0.64	0.581	0.6105
801	129	121281	Temp japonica	Japonica	BANAT 2270::IRGC 65648-1	Romania	0.532	0.704	0.618
681	100	121153	Indica	Indica	WANNI DAHANALA::IRGC 15721-1	Sri Lanka	0.557	0.679	0.618
1088	195	121568	Temp japonica	Japonica	KIUKI 46::IRGC 2486-1	Japan	0.642	0.595	0.6185
1279	253	121759	Indica	Indica	IR 71676-90-2-2::C1	Philippines	0.605	0.639	0.622
1369	293	121854	Indica	Indica	WAS 207-B-B-3-1-1::C1	Senegal	0.587	0.657	0.622
1280	254	121760	Indica	Indica	IR 72::C1	Philippines	0.608	0.64	0.624
932	159	121412	Trop japonica	Japonica	LIGERITO (CORTO PUBESCENTE)::IRGC 19919-1	Colombia	0.665	0.584	0.6245
494	36	120947	Indica	Indica	E ZI 124::IRGC 70215-1	China	0.572	0.683	0.6275
1400	302	121885	Indica	Indica	MAHUDU KIRIYAL::IRGC 40844-1	Sri Lanka	0.648	0.62	0.634
687	105	121161	Indica	Indica	ZALCHA::IRGC 62190-1	Bhutan	0.714	0.556	0.635
420	17	120855	Indica	Indica	15577::IRGC 76987-1	Iran	0.804	0.469	0.6365
528	50	120984	Indica	Indica	IR 59469-2B-3-2::IRGC 99703-1	Philippines	0.688	0.586	0.637
525	47	120981	Indica	Indica	IR 31917-45-3-2::IRGC 78132-1	Philippines	0.488	0.804	0.646
1270	248	121750	Indica	Indica	IR 50::C1	Philippines	0.598	0.696	0.647
923	155	121403	Temp japonica	Japonica	L 4-32::IRGC 13402-1	Romania	0.682	0.629	0.6555
480	32	120925	Indica	Indica	DA NUO (ZHAN)::IRGC 72024-1	China	0.749	0.567	0.658
496	38	120949	Indica	Indica	EMBRAPA 6 CHUI::IRGC 116981-1	Brazil	0.822	0.496	0.659
1272	250	121752	Indica	Indica	IR 55419-04::C1	Philippines	0.501	0.821	0.661
1291	260	121771	Indica	Indica	JAMAJIGI::C1	Mali	0.702	0.627	0.6645
1336	276	121821	Indica	Indica	SAHELIKA::C1	Mali	0.58	0.754	0.667
614	81	121079	Indica	Indica	PATCHAIPERUMAL::IRGC 15681-1	Sri Lanka	0.723	0.613	0.668
797	127	121277	Indica	Indica	BALA (CR 42-38)::IRGC 12884-1	India	0.758	0.591	0.6745
669	95	121140	Indica	Indica	TSIAMPOETRY::IRGC 77902-1	Madagascar	0.667	0.683	0.675
643	92	121110	Indica	Indica	SAN DU BAI MI HONG GU::IRGC 59849-1	China	0.677	0.674	0.6755
1350	283	121835	Indica	Indica	UPL RI 5::IRTP 7034-C1	Philippines	0.783	0.577	0.68
571	65	121034	Indica	Indica	LAL BAGDAR::IRGC 77272-1	Bangladesh	0.699	0.678	0.6885
999	173	121479	Indica	Indica	RAMJAWAIN::IRGC 74773-1	India	0.902	0.49	0.696
60	9	117531	Indica	Indica	MILYANG 23::IRGC 34393-1	Korea Rep	0.674792	0.726691	0.700741
696	110	121172	Indica	Indica	MAHADETHE::IRGC 74762-1	India	0.912522	0.498165	0.705344
517	43	120971	Indica	Indica	HONG ZUI ER::IRGC 72706-1	China	0.619	0.796	0.7075
632	89	121098	Indica	Indica	RATHKANDIRAM::IRGC 36507-1	Sri Lanka	0.812	0.614	0.713
566	64	121028	Indica	Indica	KUMBI::IRGC 752-1	China	0.561	0.874	0.7175
520	44	120974	Indica	Indica	HUO SHAO TZU WU CHAN::IRGC 65097-1	Taiwan	0.768	0.678	0.723
34	3	117478	Indica	Indica	GIE 57::IRGC 8231-1	Viet Nam	0.716	0.739	0.7275
1399	301	121884	Indica	Indica	LUA NHE DEN::IRGC 16724-1	Viet Nam	0.567	0.89	0.7285
1305	266	121785	Indica	Indica	LOHAMBITRO 224::GERVEX 5144-C1	Madagascar	0.825	0.635	0.73
764	121	121244	Indica	Indica	78-48::IRGC 51498-1	China	0.716	0.746	0.731
1367	292	121852	Indica	Indica	WAS 200-B-B-1-1-1::C1	Senegal	0.75	0.751	0.7505
454	23	120893	Indica	Indica	BG 34-11::IRGC 15782-1	Sri Lanka	0.947	0.575	0.761
530	51	120986	Indica	Indica	IR 74371-3-1-1::IRGC 117373-1	Philippines	0.825	0.726	0.7755
931	158	121411	Indica	Indica	LI CHUAN DA BAI GU::IRGC 70325-1	China	0.909	0.644	0.7765
526	48	120982	Indica	Indica	IR 32453-20-3-2-2::IRGC 76331-1	Philippines	0.917	0.689	0.803
1113	198	121593	Indica	Indica	AGRIC 1::IRGC 67544-1	Ghana	0.961	0.657	0.809
1048	185	121528	Indica	Indica	TUO TUO HUANG::IRGC 72851-1	China	0.92	0.711	0.8155
1351	284	121836	Indica	Indica	VARY MADINIKA 3494::GERVEX 8318-C1	Madagascar	0.937	0.727	0.832
421	18	120856	Indica	Indica	17/79/02-005::IRGC 51080-1	Sri Lanka	0.858	0.814	0.836
1047	184	121527	Indica	Indica	TSON HSU DAU::IRGC 4711-1	China	1.031	0.643	0.837
534	54	120990	Indica	Indica	IRAM 22::IRGC 68491-1	Madagascar	1.026	0.665	0.8455
1403	303	121888	Indica	Indica	PANAMA 1537::IRGC 117019-1	Panama	1.07	0.622	0.846
461	24	120903	Indica	Indica	BR IRGA 409::IRGC 116960-1	Brazil	0.858	0.844	0.851
1273	251	121753	Indica	Indica	IR 60::IRGC 63493-C1	Philippines	0.79	0.917	0.8535
713	114	121193	Indica	Japonica	BAKUNG (H)::IRGC 60220-1	Malaysia	1.046	0.68	0.863
1134	204	121614	Indica	Indica	INDO NO 13046::IRGC 48644-1	Indonesia	1.02625	0.706822	0.866538
1294	262	121774	Indica	Indica	KALINGA III::C1	India	1.049	0.689	0.869
532	53	120988	Indica	Indica	IR 77384-12-35-3-12-1-B::IRGC 117299-1	Philippines	0.959	0.811	0.885
527	49	120983	Indica	Indica	IR 43::IRGC 117005-1	Philippines	0.852	0.976	0.914
589	73	121053	Indica	Indica	MG 2::IRGC 79837-1	Brazil	0.849	0.993	0.921
541	56	121001	Indica	Indica	JINLING 78-102::IRGC 88421-1	China	0.879	0.976	0.9275
968	167	121448	Indica	Indica	NCS 16::IRGC 51774-1	India	1.081	0.79	0.9355
453	22	120892	Indica	Indica	BG 301::IRGC 117315-1	Sri Lanka	0.929	0.943	0.936
617	82	121082	Indica	Indica	PERUM KARUPPAN::IRGC 15513-1	Sri Lanka	1.03	0.95	0.99
1046	183	121526	Trop japonica	Japonica	TOX 2104-2-1::IRGC 117257-1	Nigeria	0.921	1.239	1.08
538	55	120998	Indica	Indica	JARIYU::IRGC 53265-1	India	1.312	1.146	1.229
